# Supplementary material for: Multiple Single Nucleotide Polymorphism Testing Improves the Prediction of Diabetic Retinopathy Risk with Type 2 Diabetes Mellitus
Source: J Pers Med. 2021 Jul 21;11(8):689. doi: 10.3390/jpm11080689 (PMC8398882; doi:10.3390/jpm11080689)
Supplement: Supplementary file 1 [file jpm-11-00689-s001.zip]

Archive with 1 entries (1 files):
- jpm-1284872-supplementary.pdf
